# Supplementary material for: Identification of Novel Biomarkers in Late Preterm Neonates with Respiratory Distress Syndrome (RDS) Using Urinary Metabolomic Analysis
Source: Metabolites. 2023 May 9;13(5):644. doi: 10.3390/metabo13050644 (PMC10223367; doi:10.3390/metabo13050644)
Supplement: Supplementary file 1 [file metabolites-13-00644-s001.zip]

Archive with 8 entries (8 files):
- Figure S1.tiff
- Figure S2.tiff
- Figure S3.tiff
- Figure S4.tiff
- Figure S5.tiff
- Figure S6.tiff
- Figure S7.tiff
- Figure S8.tiff
